# Supplementary material for: Insights into the Understanding of the Nickel-Based Pre-Catalyst Effect on Urea Oxidation Reaction Activity
Source: Molecules. 2024 Jul 15;29(14):3321. doi: 10.3390/molecules29143321 (PMC11279396; doi:10.3390/molecules29143321)
Supplement: Supplementary file 1 [file molecules-29-03321-s001.zip]

Archive with 1 entries (1 files):
- molecules-3096684-supplementary.pdf
